# Supplementary material for: Possible Role of Docosahexaenoic Acid in Response to Diarrhetic Shellfish Toxins in the Mussel Perna viridis
Source: Mar Drugs. 2023 Feb 25;21(3):155. doi: 10.3390/md21030155 (PMC10058962; doi:10.3390/md21030155)
Supplement: Supplementary file 1 [file marinedrugs-21-00155-s001.zip]

Archive with 1 entries (1 files):
- marinedrugs-2231446-supplementary.pdf
